# Supplementary material for: Effects of water-rock interaction on the dynamic mechanical properties and energy dissipation of pre-damaged granite
Source: PLoS One. 2025 Dec 5;20(12):e0331541. doi: 10.1371/journal.pone.0331541 (PMC12680198; doi:10.1371/journal.pone.0331541)
Supplement: S1 File — (XLSX) [file pone.0331541.s001.xlsx]

## Sheet:  Dynamic peak stress 
Moisture state	0% Initial damage level	14% Initial damage level	28% Initial damage level
Dry	186.1	178.1	166.1
Natural moisture state	175.2	161.6	147.5
Natural saturated state	153.5	141.4	119.4
Forced saturated state	148.8	136.7	108.6
