# Supplementary material for: Effects of water-rock interaction on the dynamic mechanical properties and energy dissipation of pre-damaged granite
Source: PLoS One. 2025 Dec 5;20(12):e0331541. doi: 10.1371/journal.pone.0331541 (PMC12680198; doi:10.1371/journal.pone.0331541)
Supplement: S2 File — (XLSX) [file pone.0331541.s002.xlsx]

## Sheet: Water-damage weakening coeffici
Moisture state	Initial damage level	Water-damage weakening coefficient
Dry	0	0
Natural moisture state	0	0.06
Natural saturated state	0	0.18
Forced saturated state	0	0.2
Dry	0.14	0.04
Natural moisture state	0.14	0.13
Natural saturated state	0.14	0.24
Forced saturated state	0.14	0.27
Dry	0.28	0.11
Natural moisture state	0.28	0.21
Natural saturated state	0.28	0.36
Forced saturated state	0.28	0.42
