# Supplementary material for: Effects of water-rock interaction on the dynamic mechanical properties and energy dissipation of pre-damaged granite
Source: PLoS One. 2025 Dec 5;20(12):e0331541. doi: 10.1371/journal.pone.0331541 (PMC12680198; doi:10.1371/journal.pone.0331541)
Supplement: S3 File — (XLSX) [file pone.0331541.s003.xlsx]

## Sheet: Dynamic peak modulus
Moisture state	0% Initial damage level	14% Initial damage level	28% Initial damage level
Dry	80.87	68.5	57.28
Natural moisture state	73	55.72	47.58
Natural saturated state	56.85	45.61	35.12
Forced saturated state	53.14	45.84	31.03
