# Supplementary material for: Effects of water-rock interaction on the dynamic mechanical properties and energy dissipation of pre-damaged granite
Source: PLoS One. 2025 Dec 5;20(12):e0331541. doi: 10.1371/journal.pone.0331541 (PMC12680198; doi:10.1371/journal.pone.0331541)
Supplement: S4 File — (XLSX) [file pone.0331541.s004.xlsx]

## Sheet: Dry state
Time/us	Energy Dissipation at 0% Initial Damage Level	Energy Dissipation at 14% Initial Damage Level	Energy Dissipation at 28% Initial Damage Level
0	0	0	0
1	5.25558e-05	-0.000260849	0.000372075
2	8.85151e-05	-0.000451574	0.00061189
3	0.000109722	-0.000576732	0.000738037
4	0.00011802	-0.000640885	0.000769107
5	0.000115254	-0.000648591	0.000723691
6	0.000103268	-0.000604409	0.000620379
7	8.39049e-05	-0.0005129	0.000477763
8	5.90101e-05	-0.000378622	0.000314434
9	3.04271e-05	-0.000206136	0.000148982
10	0	0	0
11	-3.04271e-05	0.000235226	-0.000113922
12	-5.90101e-05	0.000494982	-0.000174194
13	-8.39049e-05	0.00077471	-0.000162223
14	-0.000103268	0.00106985	-5.94188e-05
15	-0.000115254	0.00137584	0.000152809
16	-0.00011802	0.00168812	0.000493053
17	-0.000109722	0.00200214	0.000979903
18	-8.85151e-05	0.00231333	0.00163195
19	-5.25558e-05	0.00261714	0.00246779
20	0	0.002909	0.003506
21	7.03574e-05	0.00318661	0.0047662
22	0.000157165	0.00345671	0.00627207
23	0.000258433	0.00372827	0.00804829
24	0.00037217	0.00401028	0.0101196
25	0.000496387	0.00431173	0.0125106
26	0.000629093	0.0046416	0.015246
27	0.000768297	0.00500888	0.0183506
28	0.00091201	0.00542254	0.021849
29	0.00105824	0.00589159	0.0257659
30	0.001205	0.006425	0.030126
31	0.00135048	0.00703447	0.0349444
32	0.00149363	0.00774253	0.0401976
33	0.00163357	0.00857443	0.0458527
34	0.00176943	0.00955542	0.0518766
35	0.00190033	0.0107107	0.0582362
36	0.00202541	0.0120656	0.0648985
37	0.00214379	0.0136454	0.0718304
38	0.00225459	0.0154752	0.078999
39	0.00235696	0.0175803	0.0863712
40	0.00245	0.019986	0.093914
41	0.00253553	0.0227125	0.101598
42	0.00262609	0.0257604	0.109406
43	0.00273686	0.0291251	0.117325
44	0.00288307	0.0328022	0.125343
45	0.00307992	0.036787	0.133445
46	0.00334261	0.0410753	0.14162
47	0.00368636	0.0456624	0.149854
48	0.00412637	0.0505439	0.158134
49	0.00467784	0.0557152	0.166447
50	0.005356	0.061172	0.174779
51	0.00617347	0.0669057	0.18312
52	0.00713264	0.0728919	0.191469
53	0.00823331	0.0791022	0.199827
54	0.00947528	0.0855083	0.208194
55	0.0108584	0.0920818	0.216572
56	0.0123824	0.0987944	0.224962
57	0.0140472	0.105618	0.233364
58	0.0158525	0.112523	0.24178
59	0.0177982	0.119482	0.250211
60	0.019884	0.126467	0.258657
61	0.0221124	0.133455	0.26712
62	0.0244963	0.140446	0.275603
63	0.027051	0.147448	0.284109
64	0.029792	0.154466	0.292641
65	0.0327348	0.161507	0.301201
66	0.0358948	0.168577	0.309794
67	0.0392875	0.175684	0.318421
68	0.0429283	0.182834	0.327087
69	0.0468326	0.190032	0.335794
70	0.051016	0.197286	0.344545
71	0.055488	0.2046	0.353341
72	0.0602353	0.211973	0.362175
73	0.0652384	0.219401	0.371035
74	0.0704783	0.22688	0.379911
75	0.0759355	0.234406	0.388794
76	0.081591	0.241976	0.397673
77	0.0874253	0.249587	0.406538
78	0.0934192	0.257235	0.415378
79	0.0995536	0.264916	0.424184
80	0.105809	0.272626	0.432944
81	0.112169	0.280363	0.441653
82	0.118628	0.288128	0.450317
83	0.125182	0.295923	0.458947
84	0.131828	0.30375	0.467555
85	0.138564	0.31161	0.476151
86	0.145386	0.319506	0.484746
87	0.152291	0.327439	0.493351
88	0.159275	0.335411	0.501977
89	0.166336	0.343425	0.510634
90	0.17347	0.351482	0.519334
91	0.180674	0.359583	0.528085
92	0.187943	0.367725	0.536887
93	0.195271	0.375904	0.545735
94	0.202653	0.384117	0.554628
95	0.210083	0.392358	0.563562
96	0.217557	0.400623	0.572533
97	0.225068	0.40891	0.58154
98	0.232611	0.417213	0.590578
99	0.240181	0.425529	0.599645
100	0.247772	0.433854	0.608737
101	0.255379	0.442184	0.617851
102	0.262993	0.450517	0.626984
103	0.270609	0.458854	0.636129
104	0.278219	0.467192	0.645284
105	0.285814	0.475533	0.654443
106	0.293388	0.483874	0.663602
107	0.300932	0.492215	0.672757
108	0.308441	0.500555	0.681903
109	0.315906	0.508894	0.691035
110	0.323319	0.51723	0.70015
111	0.330677	0.525564	0.709244
112	0.337992	0.533899	0.718322
113	0.345279	0.54224	0.727389
114	0.352554	0.550589	0.736451
115	0.359831	0.558952	0.745515
116	0.367126	0.567332	0.754586
117	0.374454	0.575734	0.76367
118	0.381831	0.584161	0.772773
119	0.389272	0.592617	0.781901
120	0.396792	0.601108	0.79106
121	0.404402	0.609635	0.800253
122	0.412093	0.618192	0.809476
123	0.41985	0.626775	0.818721
124	0.42766	0.635376	0.827982
125	0.435508	0.643988	0.837251
126	0.44338	0.652606	0.846522
127	0.451263	0.661222	0.855787
128	0.459141	0.66983	0.865039
129	0.467002	0.678423	0.874271
130	0.47483	0.686996	0.883477
131	0.482616	0.695543	0.89265
132	0.490365	0.70407	0.90179
133	0.498084	0.712583	0.910899
134	0.505783	0.721089	0.919978
135	0.513471	0.729596	0.929028
136	0.521156	0.738111	0.93805
137	0.528846	0.746639	0.947045
138	0.536551	0.755189	0.956015
139	0.544278	0.763768	0.964962
140	0.552037	0.772382	0.973885
141	0.559833	0.781035	0.982787
142	0.567662	0.789718	0.991669
143	0.575515	0.798419	1.00053
144	0.583384	0.807125	1.00938
145	0.591261	0.815823	1.01822
146	0.599139	0.824502	1.02705
147	0.607008	0.833149	1.03586
148	0.614862	0.841751	1.04467
149	0.622693	0.850296	1.05348
150	0.630491	0.858771	1.06228
151	0.638252	0.867168	1.07109
152	0.645979	0.875493	1.07988
153	0.653678	0.883755	1.08867
154	0.661356	0.891965	1.09745
155	0.669017	0.90013	1.10622
156	0.676667	0.908262	1.11496
157	0.684313	0.916369	1.12368
158	0.691961	0.924462	1.13238
159	0.699616	0.932549	1.14105
160	0.707284	0.940641	1.14968
161	0.714969	0.948743	1.15827
162	0.722665	0.956849	1.16678
163	0.730364	0.964947	1.17519
164	0.738057	0.973026	1.18346
165	0.745738	0.981076	1.19154
166	0.753397	0.989085	1.19941
167	0.761027	0.997044	1.20703
168	0.76862	1.00494	1.21436
169	0.776167	1.01276	1.22138
170	0.783661	1.0205	1.22803
171	0.791096	1.02815	1.2343
172	0.798475	1.03569	1.24019
173	0.805806	1.04312	1.24569
174	0.813095	1.05043	1.25083
175	0.820348	1.05761	1.2556
176	0.827572	1.06466	1.26001
177	0.834773	1.07156	1.26408
178	0.841957	1.07831	1.2678
179	0.849132	1.0849	1.27118
180	0.856303	1.09132	1.27424
181	0.863474	1.09756	1.27698
182	0.870632	1.10362	1.27942
183	0.877762	1.10947	1.28157
184	0.88485	1.1151	1.28346
185	0.89188	1.1205	1.2851
186	0.898837	1.12565	1.28652
187	0.905705	1.13055	1.28773
188	0.912469	1.13517	1.28875
189	0.919113	1.13951	1.28961
190	0.925624	1.14356	1.29031
191	0.931988	1.14729	1.29089
192	0.938204	1.15073	1.29134
193	0.944276	1.15389	1.29169
194	0.950204	1.1568	1.29195
195	0.955993	1.15945	1.29213
196	0.961643	1.16188	1.29225
197	0.967157	1.1641	1.29231
198	0.972538	1.16613	1.29234
199	0.977787	1.16798	1.29234
200	0.982908	1.16968	1.29232
201	0.987901	1.17122	1.29231
202	0.99276	1.17264	1.29231
203	0.99748	1.17392	1.29233
204	1.00205	1.17508	1.29239
205	1.00648	1.17612	1.29251
206	1.01074	1.17704	1.29269
207	1.01484	1.17786	1.29295
208	1.01876	1.17857	1.2933
209	1.02251	1.17919	1.29476
210	1.02608	1.17972	1.29533
211	1.02945	1.18016
212	1.03264	1.18052
213	1.03563	1.18081
214	1.03844	1.18103
215	1.04106	1.18119
216	1.0435	1.18129
217	1.04575	1.18134
218	1.04781	1.18234
219	1.0497	1.1833
220	1.0514	1.18423
221	1.05292
222	1.05428
223	1.0555
224	1.0566
225	1.0576
226	1.05852
227	1.05938
228	1.06019
229	1.06098
230	1.06178
231	1.06259
232	1.06344
