# Supplementary material for: Effects of water-rock interaction on the dynamic mechanical properties and energy dissipation of pre-damaged granite
Source: PLoS One. 2025 Dec 5;20(12):e0331541. doi: 10.1371/journal.pone.0331541 (PMC12680198; doi:10.1371/journal.pone.0331541)
Supplement: S5 File — (XLSX) [file pone.0331541.s005.xlsx]

## Sheet:  Natural moisture state
Time/us	Energy Dissipation at 0% Initial Damage Level	Energy Dissipation at 14% Initial Damage Level	Energy Dissipation at 28% Initial Damage Level
0	-0.000356	-0.000217	0
1	-0.000322319	-0.000373387	-0.000203519
2	-0.000285821	-0.000487559	-0.000370807	1.30236
3	-0.00024682	-0.000562315	-0.000498491
4	-0.000205629	-0.000600452	-0.000583197
5	-0.000162559	-0.00060477	-0.000621551
6	-0.000117925	-0.000578066	-0.000610182
7	-7.20391e-05	-0.000523138	-0.000545715
8	-2.52143e-05	-0.000442786	-0.000424778
9	2.22364e-05	-0.000339807	-0.000243998
10	7e-05	-0.000217	0
11	0.000117764	-7.71628e-05	0.000310588
12	0.000165214	7.69061e-05	0.000691138
13	0.000212039	0.000242408	0.00114503
14	0.000257925	0.000416546	0.00167562
15	0.000302559	0.00059652	0.0022863
16	0.000345629	0.000779532	0.00298044
17	0.00038682	0.000962785	0.0037614
18	0.000425821	0.00114348	0.00463257
19	0.000462319	0.00131882	0.00559731
20	0.000496	0.001486	0.006659
21	0.000526865	0.00164375	0.00782427
22	0.000556164	0.00179688	0.00911279
23	0.000585464	0.00195171	0.0105475
24	0.000616329	0.00211458	0.0121513
25	0.000650323	0.00229182	0.0139471
26	0.000689011	0.00248974	0.0159579
27	0.000733958	0.0027147	0.0182065
28	0.000786729	0.00297301	0.020716
29	0.000848888	0.003271	0.0235092
30	0.000922	0.003615	0.026609
31	0.00100723	0.00401122	0.0300335
32	0.00110414	0.00446537	0.0337811
33	0.00121188	0.00498303	0.0378453
34	0.00132962	0.00556978	0.0422196
35	0.00145653	0.00623122	0.0468976
36	0.00159174	0.00697291	0.0518726
37	0.00173444	0.00780045	0.0571383
38	0.00188378	0.00871943	0.062688
39	0.00203891	0.00973541	0.0685154
40	0.002199	0.010854	0.074614
41	0.0023645	0.012081	0.0809751
42	0.00254103	0.0134233	0.0875814
43	0.00273551	0.014888	0.0944135
44	0.00295485	0.0164822	0.101452
45	0.00320595	0.0182129	0.108678
46	0.00349574	0.0200874	0.116071
47	0.00383113	0.0221126	0.123613
48	0.00421902	0.0242957	0.131283
49	0.00466634	0.0266438	0.139063
50	0.00518	0.029164	0.146933
51	0.00576937	0.0318616	0.154878
52	0.00645372	0.0347351	0.162899
53	0.00725476	0.0377812	0.171002
54	0.00819421	0.0409965	0.179191
55	0.0092938	0.0443777	0.187474
56	0.0105752	0.0479214	0.195855
57	0.0120603	0.0516245	0.20434
58	0.0137706	0.0554835	0.212934
59	0.0157279	0.0594951	0.221643
60	0.017954	0.063656	0.230473
61	0.0204641	0.0679649	0.239425
62	0.0232475	0.0724285	0.248484
63	0.026287	0.0770556	0.257635
64	0.0295656	0.0818548	0.266858
65	0.0330661	0.0868348	0.276137
66	0.0367714	0.0920044	0.285453
67	0.0406642	0.0973724	0.29479
68	0.0447275	0.102947	0.304128
69	0.0489442	0.108738	0.313452
70	0.053297	0.114753	0.322742
71	0.0577736	0.120998	0.331987
72	0.0623803	0.127462	0.341194
73	0.0671281	0.134131	0.350375
74	0.0720283	0.140994	0.359544
75	0.0770918	0.148034	0.368714
76	0.0823297	0.15524	0.377896
77	0.0877531	0.162597	0.387105
78	0.0933731	0.170091	0.396351
79	0.0992007	0.17771	0.405649
80	0.105247	0.185439	0.415011
81	0.111518	0.193266	0.424446
82	0.117996	0.201185	0.433946
83	0.12466	0.209189	0.443502
84	0.131488	0.217275	0.453101
85	0.138457	0.225436	0.462734
86	0.145546	0.233668	0.47239
87	0.152732	0.241966	0.482057
88	0.159994	0.250323	0.491725
89	0.167309	0.258735	0.501384
90	0.174655	0.267196	0.511021
91	0.182015	0.275703	0.52063
92	0.189387	0.284259	0.530215
93	0.196774	0.292866	0.539785
94	0.20418	0.30153	0.549348
95	0.211608	0.310254	0.558912
96	0.219059	0.319042	0.568485
97	0.226539	0.327898	0.578075
98	0.234049	0.336826	0.587691
99	0.241593	0.34583	0.597339
100	0.249173	0.354914	0.60703
101	0.256791	0.36408	0.616768
102	0.264441	0.373322	0.626554
103	0.272115	0.382632	0.636383
104	0.279805	0.392001	0.646252
105	0.287502	0.401422	0.65616
106	0.295198	0.410887	0.666102
107	0.302887	0.420387	0.676075
108	0.310558	0.429915	0.686078
109	0.318205	0.439462	0.696106
110	0.32582	0.44902	0.706157
111	0.333396	0.458583	0.716227
112	0.340938	0.468153	0.726314
113	0.348452	0.477731	0.736413
114	0.355943	0.48732	0.746521
115	0.363418	0.496924	0.756634
116	0.370883	0.506545	0.766749
117	0.378344	0.516186	0.776862
118	0.385807	0.525849	0.78697
119	0.393278	0.535538	0.797068
120	0.400764	0.545255	0.807154
121	0.408269	0.555002	0.817224
122	0.415793	0.564777	0.827276
123	0.423336	0.574577	0.83731
124	0.430896	0.584399	0.847323
125	0.438472	0.594239	0.857315
126	0.446064	0.604096	0.867284
127	0.453669	0.613965	0.877228
128	0.461288	0.623844	0.887148
129	0.468918	0.633729	0.89704
130	0.476559	0.643618	0.906904
131	0.48421	0.653509	0.91674
132	0.491872	0.663404	0.926556
133	0.499545	0.673309	0.93636
134	0.50723	0.683228	0.946162
135	0.514928	0.693164	0.955969
136	0.522639	0.703122	0.965791
137	0.530364	0.713106	0.975637
138	0.538104	0.723121	0.985516
139	0.54586	0.733171	0.995437
140	0.553632	0.74326	1.00541
141	0.56142	0.75339	1.01543
142	0.569218	0.763555	1.0255
143	0.577019	0.773745	1.0356
144	0.584816	0.783952	1.04571
145	0.592603	0.794166	1.05582
146	0.600371	0.804378	1.06591
147	0.608116	0.81458	1.07597
148	0.615828	0.824762	1.08598
149	0.623502	0.834915	1.09592
150	0.631131	0.84503	1.10578
151	0.63871	0.8551	1.11555
152	0.646249	0.865124	1.12522
153	0.653759	0.875104	1.13479
154	0.661251	0.885041	1.14425
155	0.668738	0.894936	1.1536
156	0.676231	0.904789	1.16285
157	0.683742	0.914603	1.17198
158	0.691283	0.924379	1.181
159	0.698866	0.934117	1.1899
160	0.706501	0.943819	1.19867
161	0.714197	0.953485	1.20733
162	0.72194	0.963107	1.21584
163	0.729715	0.972677	1.22421
164	0.737503	0.982187	1.23243
165	0.745288	0.991628	1.24048
166	0.753053	1.00099	1.24835
167	0.760781	1.01027	1.25603
168	0.768455	1.01945	1.26352
169	0.776058	1.02853	1.27079
170	0.783573	1.0375	1.27785
171	0.790988	1.04635	1.28468
172	0.79831	1.05508	1.29127
173	0.805553	1.06369	1.29763
174	0.81273	1.07217	1.30374
175	0.819853	1.08054	1.30962
176	0.826935	1.08878	1.31524
177	0.833989	1.0969	1.32062
178	0.841028	1.1049	1.32574
179	0.848064	1.11278	1.3306
180	0.855111	1.12053	1.33521
181	0.862177	1.12816	1.33955
182	0.869252	1.13566	1.34362
183	0.876323	1.14302	1.34743
184	0.883375	1.15023	1.35096
185	0.890395	1.15728	1.35423
186	0.897368	1.16417	1.35721
187	0.904281	1.17089	1.35993
188	0.91112	1.17743	1.36236
189	0.917871	1.18378	1.36451
190	0.924519	1.18994	1.36638
191	0.931053	1.1959	1.36797
192	0.937464	1.20165	1.3693
193	0.943749	1.2072	1.37041
194	0.949901	1.21256	1.37133
195	0.955914	1.21772	1.37208
196	0.961783	1.22268	1.37271
197	0.967502	1.22745	1.37323
198	0.973067	1.23203	1.37367
199	0.97847	1.23642	1.37408
200	0.983707	1.24061	1.37448
201	0.988773	1.24463	1.3749
202	0.993668	1.24845	1.37532
203	0.998391	1.2521	1.37574
204	1.00294	1.25558	1.37615
205	1.00733	1.25888	1.37652
206	1.01154	1.26202	1.37686
207	1.01559	1.26499	1.37715
208	1.01946	1.26781	1.37738
209	1.02317	1.27047	1.37753
210	1.02672	1.27298	1.3776
211	1.03009	1.27534	1.37758
212	1.03329	1.27756	1.37748
213	1.03631	1.27964	1.37733
214	1.03914	1.28159	1.37716
215	1.04178	1.28342	1.37698
216	1.04422	1.28513	1.37684
217	1.04645	1.28672	1.37674
218	1.04847	1.2882	1.37671
219	1.05027	1.28958	1.37678
220	1.05184	1.29086	1.37698
221	1.05318	1.29205	1.37732
222	1.05432	1.29314	1.37783
223	1.05528	1.29415	1.37854
224	1.05609	1.29507	1.37947
225	1.05678	1.29591
226	1.05739	1.29667
227	1.05794	1.29735
228	1.05845	1.29795
229	1.05896	1.29849
230	1.0595	1.29895
231	1.0601	1.29935
232	1.06078	1.29969
233		1.29997
234		1.30021
235		1.30041
236		1.30058
237		1.30073
238		1.30085
239		1.30097
240		1.30108
241		1.3012
242		1.30132
243		1.30147
244		1.30163
245		1.30183
246		1.30207
247		1.30236
