# Supplementary material for: Effects of water-rock interaction on the dynamic mechanical properties and energy dissipation of pre-damaged granite
Source: PLoS One. 2025 Dec 5;20(12):e0331541. doi: 10.1371/journal.pone.0331541 (PMC12680198; doi:10.1371/journal.pone.0331541)
Supplement: S6 File — (XLSX) [file pone.0331541.s006.xlsx]

## Sheet: Natural saturated state
Time/us	Energy Dissipation at 0% Initial Damage Level	Energy Dissipation at 14% Initial Damage Level	Energy Dissipation at 28% Initial Damage Level
0	8.9e-05	7.2e-05	-0.00023
1	9.81085e-05	-0.000198837	-0.000312573
2	0.000104341	-0.000392293	-0.000381694
3	0.000108016	-0.000514818	-0.000435525
4	0.000109454	-0.000572857	-0.000472232
5	0.000108975	-0.000572861	-0.000489976
6	0.000106897	-0.000521275	-0.000486923
7	0.000103542	-0.000424549	-0.000461235
8	9.92271e-05	-0.000289129	-0.000411076
9	9.42734e-05	-0.000121463	-0.00033461
10	8.9e-05	7.2e-05	-0.00023
11	8.37266e-05	0.000284813	-9.54103e-05
12	7.87729e-05	0.000510529	7.09958e-05
13	7.44583e-05	0.000742699	0.000271055
14	7.11025e-05	0.000974875	0.000506603
15	6.90251e-05	0.00120061	0.000779476
16	6.85457e-05	0.00141346	0.00109151
17	6.99839e-05	0.00160697	0.00144455
18	7.36593e-05	0.00177469	0.00184041
19	7.98915e-05	0.00191019	0.00228095
20	8.9e-05	0.002007	0.002768
21	0.000101339	0.00206247	0.00330712
22	0.0001174	0.00208908	0.00391881
23	0.000137709	0.0021031	0.0046273
24	0.000162792	0.00212079	0.00545681
25	0.000193175	0.00215842	0.00643157
26	0.000229384	0.00223225	0.0075758
27	0.000271945	0.00235856	0.00891374
28	0.000321384	0.00255361	0.0104696
29	0.000378227	0.00283367	0.0122676
30	0.000443	0.003215	0.014332
31	0.000517154	0.0037101	0.0166823
32	0.000605836	0.00431635	0.0193196
33	0.000715119	0.00502738	0.0222402
34	0.000851075	0.0058368	0.0254403
35	0.00101978	0.00673822	0.0289164
36	0.0012273	0.00772527	0.0326647
37	0.00147971	0.00879155	0.0366816
38	0.00178308	0.00993069	0.0409634
39	0.00214349	0.0111363	0.0455064
40	0.002567	0.012402	0.050307
41	0.00306162	0.0137247	0.0553597
42	0.00364308	0.0151148	0.0606516
43	0.00432902	0.0165858	0.066168
44	0.0051371	0.0181513	0.0718943
45	0.00608497	0.019825	0.0778158
46	0.00719028	0.0216204	0.0839179
47	0.00847069	0.0235512	0.0901858
48	0.00994384	0.025631	0.0966049
49	0.0116274	0.0278734	0.103161
50	0.013539	0.030292	0.109838
51	0.0156923	0.0328981	0.116625
52	0.0180847	0.0356939	0.12352
53	0.0207096	0.038679	0.130524
54	0.0235604	0.0418534	0.137637
55	0.0266306	0.0452168	0.144859
56	0.0299135	0.048769	0.152193
57	0.0334026	0.0525099	0.159637
58	0.0370913	0.0564391	0.167194
59	0.040973	0.0605566	0.174863
60	0.045041	0.064862	0.182646
61	0.0492896	0.0693548	0.190542
62	0.0537161	0.0740329	0.198549
63	0.0583186	0.0788934	0.206662
64	0.0630951	0.0839338	0.214879
65	0.0680438	0.0891515	0.223197
66	0.0731626	0.0945437	0.23161
67	0.0784498	0.100108	0.240117
68	0.0839034	0.105842	0.248714
69	0.0895214	0.111742	0.257396
70	0.095302	0.117806	0.266161
71	0.101241	0.124031	0.275003
72	0.107322	0.130411	0.283913
73	0.113529	0.136939	0.292876
74	0.119844	0.143608	0.301881
75	0.126249	0.150412	0.310916
76	0.132727	0.157345	0.319968
77	0.13926	0.164398	0.329025
78	0.14583	0.171567	0.338074
79	0.152421	0.178844	0.347103
80	0.159013	0.186223	0.3561
81	0.165594	0.193699	0.365056
82	0.172169	0.201274	0.373983
83	0.178746	0.208953	0.382893
84	0.185333	0.21674	0.391802
85	0.191939	0.224641	0.400724
86	0.198572	0.23266	0.409674
87	0.205242	0.2408	0.418666
88	0.211957	0.249068	0.427715
89	0.218726	0.257466	0.436834
90	0.225556	0.266001	0.446039
91	0.232455	0.274673	0.455339
92	0.239421	0.283469	0.464725
93	0.246449	0.292373	0.474181
94	0.253535	0.301371	0.483693
95	0.260676	0.310445	0.493246
96	0.267867	0.319581	0.502826
97	0.275105	0.328762	0.512418
98	0.282385	0.337972	0.522007
99	0.289702	0.347196	0.531578
100	0.297054	0.356417	0.541118
101	0.304435	0.365624	0.550615
102	0.311842	0.37482	0.560076
103	0.319268	0.38401	0.569512
104	0.326709	0.393203	0.578934
105	0.33416	0.402404	0.588352
106	0.341615	0.41162	0.597778
107	0.349071	0.420857	0.607221
108	0.35652	0.430123	0.616693
109	0.36396	0.439424	0.626205
110	0.371384	0.448767	0.635768
111	0.378789	0.458157	0.645388
112	0.386179	0.467592	0.655056
113	0.393559	0.477072	0.664759
114	0.400934	0.486595	0.674484
115	0.408308	0.496157	0.684218
116	0.415688	0.505758	0.693947
117	0.423078	0.515394	0.703659
118	0.430483	0.525065	0.71334
119	0.437909	0.534768	0.722978
120	0.44536	0.544501	0.732559
121	0.45284	0.554262	0.742074
122	0.460349	0.564052	0.751533
123	0.467883	0.573869	0.760949
124	0.475439	0.583715	0.770335
125	0.483015	0.593588	0.779705
126	0.490609	0.60349	0.789072
127	0.498218	0.61342	0.798449
128	0.505839	0.623378	0.807851
129	0.513469	0.633364	0.817291
130	0.521106	0.643378	0.826781
131	0.528748	0.65342	0.836332
132	0.536395	0.663484	0.845937
133	0.544049	0.673566	0.855588
134	0.551711	0.683661	0.865273
135	0.559382	0.693762	0.874984
136	0.567063	0.703865	0.88471
137	0.574755	0.713965	0.894442
138	0.58246	0.724056	0.904169
139	0.590179	0.734133	0.913883
140	0.597913	0.74419	0.923573
141	0.605663	0.754224	0.933231
142	0.613427	0.764235	0.942856
143	0.621202	0.774227	0.952447
144	0.628988	0.7842	0.962005
145	0.636781	0.794158	0.971529
146	0.644579	0.804102	0.98102
147	0.65238	0.814035	0.990478
148	0.660183	0.82396	0.999902
149	0.667984	0.833878	1.00929
150	0.675782	0.843792	1.01865
151	0.683574	0.853703	1.02798
152	0.691358	0.86361	1.03727
153	0.699129	0.87351	1.04653
154	0.706886	0.883401	1.05577
155	0.714625	0.893281	1.06498
156	0.722343	0.903147	1.07417
157	0.730037	0.912997	1.08334
158	0.737704	0.922829	1.09249
159	0.745341	0.93264	1.10162
160	0.752944	0.942428	1.11073
161	0.760512	0.952189	1.11983
162	0.768048	0.961915	1.12889
163	0.775555	0.971594	1.13789
164	0.783037	0.981217	1.1468
165	0.790499	0.990774	1.15561
166	0.797943	1.00025	1.16429
167	0.805374	1.00965	1.17282
168	0.812796	1.01894	1.18117
169	0.820212	1.02813	1.18932
170	0.827627	1.0372	1.19724
171	0.835042	1.04614	1.20493
172	0.842454	1.05495	1.21235
173	0.849856	1.06363	1.2195
174	0.857242	1.07218	1.22637
175	0.864606	1.08059	1.23295
176	0.871943	1.08887	1.23923
177	0.879246	1.09701	1.24519
178	0.88651	1.10501	1.25082
179	0.893728	1.11288	1.25611
180	0.900895	1.1206	1.26106
181	0.908003	1.12818	1.26565
182	0.915039	1.13562	1.2699
183	0.92199	1.1429	1.27383
184	0.928842	1.15003	1.27747
185	0.935581	1.15701	1.28084
186	0.942192	1.16382	1.28397
187	0.948662	1.17047	1.28687
188	0.954976	1.17696	1.28957
189	0.961122	1.18327	1.29209
190	0.967084	1.18941	1.29446
191	0.97285	1.19537	1.2967
192	0.978411	1.20114	1.2988
193	0.983758	1.20673	1.30078
194	0.988884	1.21213	1.30263
195	0.993779	1.21734	1.30435
196	0.998436	1.22234	1.30596
197	1.00285	1.22715	1.30744
198	1.007	1.23175	1.3088
199	1.01089	1.23613	1.31004
200	1.01451	1.2403	1.31117
201	1.01786	1.24426	1.31218
202	1.02095	1.24801	1.31309
203	1.0238	1.25156	1.31391
204	1.02644	1.25491	1.31464
205	1.02888	1.25809	1.31531
206	1.03115	1.2611	1.31592
207	1.03327	1.26394	1.31649
208	1.03526	1.26664	1.31702
209	1.03714	1.26919	1.31752
210	1.03894	1.27161	1.31802
211	1.04066	1.2739	1.31851
212	1.04232	1.27607	1.319
213	1.04389	1.27813	1.31948
214	1.04538	1.28007	1.31995
215	1.04677	1.28189	1.3204
216	1.04806	1.28361	1.32084
217	1.04924	1.28522	1.32125
218	1.0503	1.28673	1.32163
219	1.05123	1.28814	1.32198
220	1.05203	1.28945	1.3223
221	1.0527	1.29066	1.32258
222	1.05324	1.29178	1.32283
223	1.05367	1.29281	1.32304
224	1.05402	1.29375	1.32323
225	1.05429	1.29461	1.32339
226	1.05452	1.29537	1.32354
227	1.0547	1.29606	1.32367
228	1.05487	1.29666	1.32379
229	1.05504	1.29719	1.3239
230	1.05522	1.29764	1.32401
231	1.05543	1.29802	1.32413
232	1.0557	1.29833	1.32425
233	1.05604	1.29858	1.32438
234	1.05646	1.29878	1.32452
235	1.05699	1.29894	1.32469
236		1.29906	1.32487
237		1.29916
238		1.29925
239		1.29932
240		1.2994
241		1.29948
242		1.29942
243		1.29944
244		1.29945
245		1.29946
246		1.29946
247		1.29947
