# Supplementary material for: Effects of water-rock interaction on the dynamic mechanical properties and energy dissipation of pre-damaged granite
Source: PLoS One. 2025 Dec 5;20(12):e0331541. doi: 10.1371/journal.pone.0331541 (PMC12680198; doi:10.1371/journal.pone.0331541)
Supplement: S7 File — (XLSX) [file pone.0331541.s007.xlsx]

## Sheet: Forced saturated state
Time/us	Energy Dissipation at 0% Initial Damage Level	Energy Dissipation at 14% Initial Damage Level	Energy Dissipation at 28% Initial Damage Level
0	-5.31221e-05	7.3e-05	7.1e-05
1	5.73814e-06	-7.98178e-05	0.000855164
2	4.60109e-05	-0.000188449	0.00143362
3	6.97615e-05	-0.000256729	0.00182952
4	7.90553e-05	-0.000288492	0.00206604
5	7.59574e-05	-0.000287574	0.00216632
6	6.25331e-05	-0.00025781	0.00215355
7	4.08477e-05	-0.000203036	0.00205086
8	1.29666e-05	-0.000127086	0.00188144
9	-1.90451e-05	-3.37956e-05	0.00166843
10	-5.31221e-05	7.3e-05	0.001435
11	-8.71991e-05	0.000189466	0.00120431
12	-0.000119211	0.000311766	0.000999522
13	-0.000147092	0.000436066	0.000843796
14	-0.000168777	0.00055853	0.000760294
15	-0.000182202	0.000675324	0.000772176
16	-0.000185299	0.000782612	0.000902604
17	-0.000176006	0.000876559	0.00117474
18	-0.000152255	0.000953329	0.00161174
19	-0.000111982	0.00100909	0.00223678
20	-5.31221e-05	0.00104	0.003073
21	2.56769e-05	0.00104655	0.00414225
22	0.00012291	0.00104649	0.00546102
23	0.00023636	0.0010619	0.00704451
24	0.000363808	0.00111484	0.00890789
25	0.000503035	0.0012274	0.0110663
26	0.000651824	0.00142165	0.0135351
27	0.000807956	0.00171966	0.0163292
28	0.000969213	0.00214351	0.0194639
29	0.00113338	0.00271526	0.0229545
30	0.00129823	0.003457	0.026816
31	0.00146261	0.004389	0.0310567
32	0.00162957	0.00552433	0.035657
33	0.00180322	0.00687426	0.0405903
34	0.00198769	0.00845009	0.0458301
35	0.00218707	0.0102631	0.0513497
36	0.00240549	0.0123245	0.0571226
37	0.00264705	0.0146456	0.0631223
38	0.00291586	0.0172377	0.0693221
39	0.00321605	0.0201121	0.0756955
40	0.00355172	0.02328	0.082216
41	0.00392979	0.0267493	0.0888602
42	0.00436835	0.0305143	0.0956176
43	0.00488831	0.0345657	0.102481
44	0.00551057	0.0388944	0.109444
45	0.00625603	0.0434913	0.116498
46	0.00714559	0.0483472	0.123638
47	0.00820016	0.0534529	0.130854
48	0.00944063	0.0587992	0.138142
49	0.0108879	0.0643769	0.145492
50	0.0125629	0.070177	0.152899
51	0.0144815	0.0761873	0.160356
52	0.0166393	0.0823839	0.167865
53	0.0190272	0.0887399	0.175429
54	0.0216357	0.0952287	0.18305
55	0.0244556	0.101823	0.190731
56	0.0274776	0.108497	0.198475
57	0.0306923	0.115223	0.206284
58	0.0340905	0.121974	0.214162
59	0.0376627	0.128724	0.22211
60	0.0413998	0.135446	0.230133
61	0.045294	0.142121	0.238231
62	0.0493438	0.148761	0.246402
63	0.0535493	0.155388	0.254641
64	0.0579107	0.162021	0.262946
65	0.0624282	0.168683	0.271311
66	0.0671017	0.175393	0.279734
67	0.0719315	0.182172	0.288209
68	0.0769177	0.189041	0.296734
69	0.0820604	0.196021	0.305304
70	0.0873597	0.203132	0.313916
71	0.0928141	0.210389	0.322565
72	0.0984151	0.217779	0.331243
73	0.104153	0.225284	0.339945
74	0.110017	0.232887	0.348663
75	0.115997	0.240569	0.35739
76	0.122083	0.248311	0.366119
77	0.128265	0.256096	0.374843
78	0.134534	0.263905	0.383553
79	0.140877	0.271719	0.392245
80	0.147287	0.279521	0.400909
81	0.153752	0.287297	0.409543
82	0.160261	0.295054	0.418157
83	0.166805	0.302804	0.426766
84	0.17337	0.310558	0.435384
85	0.179947	0.318329	0.444026
86	0.186525	0.326129	0.452705
87	0.193092	0.333968	0.461437
88	0.199638	0.341859	0.470235
89	0.206152	0.349814	0.479113
90	0.212622	0.357844	0.488087
91	0.219041	0.365958	0.497165
92	0.22542	0.374147	0.506332
93	0.231772	0.382401	0.515571
94	0.23811	0.390707	0.524861
95	0.244447	0.399054	0.534182
96	0.250798	0.407431	0.543516
97	0.257176	0.415826	0.552844
98	0.263593	0.424227	0.562144
99	0.270065	0.432622	0.5714
100	0.276604	0.441001	0.58059
101	0.28322	0.449354	0.589702
102	0.289909	0.457684	0.598744
103	0.296663	0.465997	0.607734
104	0.303474	0.474298	0.616686
105	0.310334	0.482592	0.625617
106	0.317235	0.490886	0.634541
107	0.32417	0.499183	0.643475
108	0.331129	0.507491	0.652435
109	0.338106	0.515815	0.661435
110	0.345092	0.524159	0.670492
111	0.352081	0.532528	0.679617
112	0.359071	0.540919	0.688803
113	0.36606	0.549328	0.69804
114	0.37305	0.557749	0.707316
115	0.380037	0.566178	0.716621
116	0.387023	0.57461	0.725943
117	0.394006	0.583042	0.735272
118	0.400986	0.591468	0.744597
119	0.407962	0.599883	0.753907
120	0.414933	0.608284	0.763191
121	0.421899	0.616667	0.77244
122	0.428863	0.625034	0.781657
123	0.435826	0.63339	0.790844
124	0.442791	0.64174	0.800007
125	0.449761	0.650086	0.809149
126	0.456739	0.658435	0.818274
127	0.463726	0.666788	0.827387
128	0.470726	0.675152	0.836492
129	0.47774	0.683529	0.845592
130	0.484773	0.691925	0.854692
131	0.491824	0.700342	0.863795
132	0.498894	0.708781	0.872901
133	0.505982	0.717242	0.88201
134	0.513086	0.725723	0.891121
135	0.520204	0.734224	0.900233
136	0.527335	0.742745	0.909346
137	0.534478	0.751286	0.918459
138	0.541632	0.759844	0.927572
139	0.548794	0.768421	0.936683
140	0.555965	0.777016	0.945793
141	0.563142	0.785627	0.954901
142	0.570329	0.79425	0.964007
143	0.577528	0.80288	0.973113
144	0.584742	0.811512	0.982218
145	0.591974	0.820142	0.991325
146	0.599227	0.828763	1.00043
147	0.606504	0.837373	1.00954
148	0.613808	0.845964	1.01866
149	0.621142	0.854533	1.02778
150	0.628508	0.863075	1.0369
151	0.635907	0.871586	1.04603
152	0.643329	0.880067	1.05515
153	0.65076	0.888521	1.06425
154	0.658188	0.896952	1.07332
155	0.665599	0.905361	1.08234
156	0.672981	0.913753	1.09131
157	0.680321	0.92213	1.1002
158	0.687604	0.930495	1.10901
159	0.69482	0.93885	1.11773
160	0.701953	0.947199	1.12634
161	0.708997	0.955543	1.13483
162	0.715964	0.963877	1.14317
163	0.722868	0.972194	1.15135
164	0.729729	0.980487	1.15933
165	0.736561	0.988751	1.16709
166	0.743383	0.996978	1.17461
167	0.75021	1.00516	1.18186
168	0.757059	1.0133	1.18882
169	0.763948	1.02137	1.19546
170	0.770892	1.02939	1.20176
171	0.777902	1.03733	1.20771
172	0.784963	1.04519	1.2133
173	0.792054	1.05293	1.21855
174	0.799153	1.06055	1.22347
175	0.80624	1.06801	1.22808
176	0.813292	1.07531	1.23237
177	0.820289	1.08241	1.23638
178	0.827209	1.08931	1.24009
179	0.83403	1.09598	1.24354
180	0.840733	1.10239	1.24673
181	0.847298	1.10854	1.24967
182	0.853727	1.11441	1.25237
183	0.860022	1.12	1.25484
184	0.866187	1.12528	1.25709
185	0.872226	1.13026	1.25913
186	0.878143	1.13493	1.26097
187	0.883941	1.13927	1.26263
188	0.889624	1.14328	1.2641
189	0.895196	1.14694	1.26541
190	0.90066	1.15026	1.26655
191	0.906016	1.15322	1.26754
192	0.911251	1.15584	1.26841
193	0.916347	1.15815	1.26916
194	0.921285	1.16018	1.26981
195	0.926048	1.16194	1.2704
196	0.930619	1.16347	1.27092
197	0.934979	1.16477	1.27141
198	0.939111	1.16589	1.27188
199	0.942997	1.16685	1.27235
200	0.946619	1.16766	1.27283
201	0.949965	1.16836	1.27336
202	0.953046	1.16895	1.27391
203	0.955877	1.16945	1.27447
204	0.958475	1.16987	1.27505
205	0.960855	1.17023	1.27563
206	0.963034	1.17054	1.27619
207	0.965026	1.17081	1.27674
208	0.966849	1.17106	1.27725
209	0.968518	1.17129	1.27773
210	0.970049	1.17153	1.27815
211	0.971457	1.17178	1.27852
212	0.972751	1.17204	1.27884
213	0.97394	1.1723	1.2791
214	0.97503	1.17257	1.27933
215	0.97603	1.17283	1.27951
216	0.976948	1.17308	1.27967
217	0.977793	1.17333	1.2798
218	0.978571	1.17356	1.27991
219	0.979292	1.17377	1.28
220	0.979963	1.17395	1.28009
221	0.98059	1.17411	1.28017
222	0.981177	1.17424	1.28025
223	0.981722	1.17435	1.28034
224	0.982228	1.17444	1.28045
225	0.982695	1.17453	1.28057
226	0.983124	1.1746
227	0.983514	1.17467
228	0.983868	1.17475
229	0.984186	1.17483
230	0.984468	1.17491
231	0.984715	1.17502
232	0.984928	1.17514
233	0.985107	1.17528
234	0.985254	1.17545
235	0.985369	1.17547
236		1.17548
